# Supplementary material for: Expression and Functional Analysis of the Compact Thermophilic Anoxybacillus flavithermus Cas9 Nuclease
Source: Int J Mol Sci. 2023 Dec 4;24(23):17121. doi: 10.3390/ijms242317121 (PMC10707453; doi:10.3390/ijms242317121)
Supplement: Supplementary file 1 [file ijms-24-17121-s001.zip]

Archive with 10 entries (9 files):
- Supplementary/
- Supplementary/FigureS1.jpg
- Supplementary/FigureS2.png
- Supplementary/FigureS3.png
- Supplementary/FigureS4.png
- Supplementary/FigureS5.png
- Supplementary/FigureS6.jpg
- Supplementary/FigureS7.jpg
- Supplementary/Supplementary Figures and Tables.pdf
- Supplementary/Supplementary Tables.pdf
